# Supplementary material for: Increases in plasma corin levels following experimental myocardial infarction reflect the severity of ischemic injury
Source: PLoS One. 2018 Sep 7;13(9):e0202571. doi: 10.1371/journal.pone.0202571 (PMC6128455; doi:10.1371/journal.pone.0202571)
Supplement: S2 File — All individual measurements in each group were provided and the screenshot for each analysis using VisualSonics Vevo LAB was also attached. (XLSX) [file pone.0202571.s002.xlsx]

## Sheet: summary plus table 1
	non-MI control
	Parameter	Diameter;s	Diameter;d	Volume;s	Volume;d	Stroke Volume	Ejection Fraction	Fractional Shortening	Cardiac Output	LV Mass	LV Mass Cor	LVAW;s	LVAW;d	LVPW;s	LVPW;d
	Units	mm	mm	uL	uL	uL	%	%	mL/min	mg	mg	mm	mm	mm	mm
	non-MI 1	2.95084	4.53343	33.6277	94.0867	60.459	64.2588	34.9092	32.6322	243.324	194.66	1.65207	1.27973	1.58681	1.05689
	non-MI 2	3.14013	4.86646	39.1588	111.141	71.9822	64.7666	35.4741	44.2433	272.897	218.318	1.53676	1.36724	1.41371	0.973774
	non-MI 3	3.3068	5.16768	44.3786	127.7	83.3218	65.2479	36.0099	55.1784	196.645	157.316	1.11471	0.962596	1.36846	0.743306
	non-MI 4	3.30016	4.85219	44.1409	110.348	66.2076	59.9986	31.9862	39.5978	283.469	226.775	1.67528	1.27104	1.36125	1.14172
	non-MI 5	2.69811	4.12131	26.9936	75.2289	48.2354	64.1181	34.5326	24.7051	160.691	128.553	1.3634	0.918852	1.4567	1.02038
	non-MI 6	2.01353	3.26753	12.9696	43.3927	30.423	69.9558	38.3187	17.8443	129.192	103.353	1.48335	0.9694	1.54482	1.16272
	non-MI 7	3.03697	4.40385	36.1129	87.8972	51.7843	58.9146	31.0383	31.0611	248.822	199.058	1.28818	1.05845	1.78244	1.38974
	average	2.92094	4.45892	33.9117	92.8279	58.9162	63.8943	34.6099	35.0375	219.292	175.433	1.44482	1.11819	1.50203	1.06979
	STDEV	0.452426	0.627835	11.0535	27.8026	17.3143	3.63985	2.4562	12.4844	58.4619	46.7695	0.202543	0.183091	0.150089	0.197735
	SE	0.171001	0.237299	4.17784	10.5084	6.54418	1.37573	0.928357	4.71865	22.0965	17.6772	0.0765539	0.0692021	0.0567282	0.0747368
	MI 3 hrs
	Parameter	Diameter;s	Diameter;d	Volume;s	Volume;d	Stroke Volume	Ejection Fraction	Fractional Shortening	Cardiac Output	LV Mass	LV Mass Cor	LVAW;s	LVAW;d	LVPW;s	LVPW;d
	Units	mm	mm	uL	uL	uL	%	%	mL/min	mg	mg	mm	mm	mm	mm
	MI 3h 1	3.05399	3.77386	36.5737	60.9496	24.3759	39.9935	19.0753	9.54071	272.849	218.279	1.48377	1.10347	1.9745	1.91134
	MI 3h 2	3.90709	4.71158	66.226	102.961	36.7351	35.6786	17.0748	14.3364	162.505	130.004	0.974795	0.855084	1.184	0.806974
	MI 3h 3	3.21813	4.11953	41.5288	75.0687	33.5399	44.6789	21.8812	12.8341	198.306	158.645	2.09251	1.37252	0.922601	0.875971
	MI 3h 4	4.12869	4.82469	75.572	108.837	33.2653	30.6023	14.4342	10.9034	225.557	180.446	1.34973	1.12694	1.11116	0.932896
	MI 3h 5	4.8515	5.34886	110.232	138.245	28.0128	20.2632	9.29841	10.3353	171.537	137.23	0.753654	0.685257	0.818963	0.776708
	MI 3h 6	4.55338	5.11356	95.0488	124.575	29.526	23.7014	10.9548	11.4016	248.391	198.713	1.57214	1.22982	0.846424	0.833092
	average	3.95213	4.64868	70.8635	101.773	30.9092	32.4863	15.4531	11.5586	213.191	170.553	1.3711	1.06218	1.14294	1.02283
	STDEV	0.714002	0.597763	29.0337	29.2612	4.45868	9.43754	4.82129	1.75301	43.5355	34.8284	0.471656	0.251108	0.432579	0.438697
	SE	0.29149	0.244036	11.853	11.9458	1.82025	3.85286	1.96828	0.715663	17.7733	14.2186	0.192553	0.102514	0.1766	0.179097
	WT MI 24 h
	Parameter	Diameter;s	Diameter;d	Volume;s	Volume;d	Stroke Volume	Ejection Fraction	Fractional Shortening	Cardiac Output	LV Mass	LV Mass Cor	LVAW;s	LVAW;d	LVPW;s	LVPW;d
	Units	mm	mm	uL	uL	uL	%	%	mL/min	mg	mg	mm	mm	mm	mm
	MI 24 h 1	4.92945	5.12702	114.468	125.371	10.9029	8.69657	3.85344	5.59648	238.507	190.805	1.44953	1.31519	0.694021	0.679948
	MI 24 h 2	4.76447	5.12401	105.764	125.21	19.4464	15.531	7.01663	7.97972	206.206	164.965	1.24259	1.13731	0.790475	0.651624
	MI 24 h 3	5.19652	5.38447	129.311	140.453	11.1423	7.93309	3.49072	3.6583	199.302	159.441	0.777932	0.768019	0.949828	0.86366
	MI 24 h 4	4.22323	4.82793	79.6331	108.998	29.3652	26.941	12.5251	14.4799	223.369	178.695	1.52709	1.20974	0.933959	0.835273
	MI 24 h 5	3.38267	4.38037	46.9102	86.7778	39.8676	45.9422	22.7766	13.9223	351.168	280.934	1.76049	1.48197	1.84133	1.61189
	MI 24 h 6	5.12696	5.53762	125.351	149.755	24.4045	16.2962	7.41582	11.439	174.562	139.65	0.63923	0.611097	0.875675	0.800499
	MI 24 h 7	4.96637	5.13136	116.402	125.581	9.17802	7.30847	3.21529	0	182.308	145.846	0.860155	0.79369	0.860439	0.830054
	MI 24 h 8	4.66931	5.37646	100.866	139.912	39.0463	27.9077	13.1526	18.468	241.181	192.945	1.56977	1.02595	0.878608	0.868942
	average	4.65737	5.11115	102.338	125.257	22.9192	19.5695	9.18077	9.44296	227.075	181.66	1.22835	1.04287	0.978042	0.892737
	STDEV	0.59829	0.36685	27.2651	19.9678	12.3927	13.365	6.7183	6.21564	55.6918	44.5535	0.418094	0.299543	0.358182	0.30184
	SE	0.211528	0.129701	9.63968	7.05967	4.38149	4.72525	2.37528	2.19756	19.69	15.752	0.147818	0.105904	0.126636	0.106717
	WT MI 72 h
	Parameter	Diameter;s	Diameter;d	Volume;s	Volume;d	Stroke Volume	Ejection Fraction	Fractional Shortening	Cardiac Output	LV Mass	LV Mass Cor	LVAW;s	LVAW;d	LVPW;s	LVPW;d
	Units	mm	mm	uL	uL	uL	%	%	mL/min	mg	mg	mm	mm	mm	mm
	MI 72 h 1	5.33129	5.66403	137.203	157.737	20.5338	13.0177	5.87467	10.2865	222.621	178.097	0.835227	0.748578	1.0325	0.912998
	MI 72 h 2	4.93209	5.02442	114.613	119.59	4.97699	4.16169	1.83768	2.18136	121.01	96.8076	0.487177	0.508529	0.702623	0.696664
	MI 72 h 3	4.91861	5.36626	113.846	139.289	25.4427	18.2661	8.34181	12.0515	149.894	119.915	0.712485	0.668223	0.749587	0.636563
	MI 72 h 4	4.60149	5.26377	97.4111	133.268	35.8566	26.9057	12.5818	15.9014	251.198	200.959	1.57839	1.19486	0.870992	0.812379
	MI 72 h 5	4.13039	4.78734	75.5494	106.904	31.3545	29.3296	13.7226	13.5219	318.871	255.097	1.04983	1.06829	1.73422	1.58865
	MI 72 h 6	3.71804	4.81509	58.8204	108.347	49.5267	45.7111	22.7836	24.0286	231.578	185.262	1.50813	1.11154	1.18185	0.994672
	MI 72 h 7	5.13281	5.42755	125.674	142.988	17.3142	12.1088	5.43053	8.54917	184.625	147.7	0.69505	0.629431	0.894777	0.889678
	MI 72 h 8	3.85492	4.83588	65.3449	109.733	44.3877	41.3277	20.488	22.7623	296.502	237.202	1.11935	0.991452	1.81157	1.4938
	average	4.57745	5.14804	98.5579	127.232	28.6742	23.8536	11.3826	13.6603	222.037	177.63	0.998205	0.865112	1.12226	1.00317
	STDEV	0.607093	0.329302	29.1134	18.8798	14.6767	14.6226	7.42508	7.24323	68.3211	54.6569	0.391923	0.256833	0.429471	0.352406
	SE	0.21464	0.116426	10.2932	6.675	5.18898	5.16987	2.62516	2.56087	24.1552	19.3241	0.138566	0.0908042	0.151841	0.124594
	Table 1. Echocardiography results of the study groups
	Parameter	Units	non-MI ctl	MI 3 h	MI 24 h	MI 72 h
	Mouse in groups	number	7	6	8	8
	Ejection Fraction	%	63.89±1.38	32.49±3.85***	19.57±4.73***	23.85±5.17***
	Fractional Shortening	%	34.61±0.93	15.45±1.97***	9.18±2.38***	11.38±2.63***
	Stroke Volume	uL	58.92±6.54	30.91±1.82**	22.92±4.38***	28.67±5.19***
	Cardiac Output	mL/min	35.04±4.72	11.56±0.72***	9.44±2.20***	13.66±2.56***
	Diameter;s	mm	2.92±0.17	3.95±0.29*	4.66±0.21***	4.58±0.21***
	Diameter;d	mm	4.46±0.24	4.65±0.24	5.11±0.13	5.15±0.12*
	Volume;s	uL	33.91±4.18	70.86±11.85*	102.34±9.64***	98.56±10.29***
	Volume;d	uL	92.83±10.51	101.77±11.95	125.26±7.06*	127.23±6.68*
	LV Mass	mg	219.29±22.10	213.19±17.77	227.08±19.69	222.04±24.16
	LV Mass Cor	mg	175.43±17.68	170.553	181.66±15.75	177.63±19.32
	LVAW;s	mm	1.44±0.08	1.37±0.19	1.23±0.15	1.00±0.14
	LVAW;d	mm	1.12±0.07	1.06±0.10	1.04±0.11	0.87±0.09
	LVPW;s	mm	1.50±0.06	1.14±0.18	0.98±0.13*	1.12±0.15
	LVPW;d	mm	1.07±0.07	1.02±0.18	0.89±0.11	1.00±0.12
	Values are presented as mean ± SE.
	1 way ANOVA-Bonferroni's multiple comparisons test was used for comparesion among groups.

## Sheet: non-mi record
	non-MI control
	Parameter	Heart Rate	Diameter;s	Diameter;d	Volume;s	Volume;d	Stroke Volume	Ejection Fraction	Fractional Shortening	Cardiac Output	LV Mass	LV Mass Cor	LVAW;s	LVAW;d	LVPW;s	LVPW;d
	Units	BPM	mm	mm	uL	uL	uL	%	%	mL/min	mg	mg	mm	mm	mm	mm
	non-MI 1	539.741	2.95084	4.53343	33.6277	94.0867	60.459	64.2588	34.9092	32.6322	243.324	194.66	1.65207	1.27973	1.58681	1.05689
	non-MI 2	614.642	3.14013	4.86646	39.1588	111.141	71.9822	64.7666	35.4741	44.2433	272.897	218.318	1.53676	1.36724	1.41371	0.973774
	non-MI 3	662.232	3.3068	5.16768	44.3786	127.7	83.3218	65.2479	36.0099	55.1784	196.645	157.316	1.11471	0.962596	1.36846	0.743306
	non-MI 4	598.086	3.30016	4.85219	44.1409	110.348	66.2076	59.9986	31.9862	39.5978	283.469	226.775	1.67528	1.27104	1.36125	1.14172
	non-MI 5	512.178	2.69811	4.12131	26.9936	75.2289	48.2354	64.1181	34.5326	24.7051	160.691	128.553	1.3634	0.918852	1.4567	1.02038
	non-MI 6	586.684	2.01353	3.26753	12.9696	43.3927	30.423	69.9558	38.3187	17.8443	129.192	103.353	1.48335	0.9694	1.54482	1.16272
	non-MI 7	599.816	3.03697	4.40385	36.1129	87.8972	51.7843	58.9146	31.0383	31.0611	248.822	199.058	1.28818	1.05845	1.78244	1.38974
	average	587.626	2.92094	4.45892	33.9117	92.8279	58.9162	63.8943	34.6099	35.0375	219.292	175.433	1.44482	1.11819	1.50203	1.06979
	STDEV	49.2276	0.452426	0.627835	11.0535	27.8026	17.3143	3.63985	2.4562	12.4844	58.4619	46.7695	0.202543	0.183091	0.150089	0.197735
	SE	18.6063	0.171001	0.237299	4.17784	10.5084	6.54418	1.37573	0.928357	4.71865	22.0965	17.6772	0.0765539	0.0692021	0.0567282	0.0747368
		non-MI group
																	Parameter	Units	Instance 1
																	Heart Rate	BPM	539.741
																	Diameter;s	mm	2.95084
																	Diameter;d	mm	4.53343
																	Volume;s	uL	33.6277
																	Volume;d	uL	94.0867
																	Stroke Volume	uL	60.459
																	Ejection Fraction	%	64.2588
																	Fractional Shortening	%	34.9092
																	Cardiac Output	mL/min	32.6322
																	LV Mass	mg	243.324
																	LV Mass Cor	mg	194.66
																	LVAW;s	mm	1.65207
																	LVAW;d	mm	1.27973
																	LVPW;s	mm	1.58681
																	LVPW;d	mm	1.05689
																	Parameter	Units	Instance 1
																	Heart Rate	BPM	614.642
																	Diameter;s	mm	3.14013
																	Diameter;d	mm	4.86646
																	Volume;s	uL	39.1588
																	Volume;d	uL	111.141
																	Stroke Volume	uL	71.9822
																	Ejection Fraction	%	64.7666
																	Fractional Shortening	%	35.4741
																	Cardiac Output	mL/min	44.2433
																	LV Mass	mg	272.897
																	LV Mass Cor	mg	218.318
																	LVAW;s	mm	1.53676
																	LVAW;d	mm	1.36724
																	LVPW;s	mm	1.41371
																	LVPW;d	mm	0.973774
																	Parameter	Units	Instance 1
																	Heart Rate	BPM	662.232
																	Diameter;s	mm	3.3068
																	Diameter;d	mm	5.16768
																	Volume;s	uL	44.3786
																	Volume;d	uL	127.7
																	Stroke Volume	uL	83.3218
																	Ejection Fraction	%	65.2479
																	Fractional Shortening	%	36.0099
																	Cardiac Output	mL/min	55.1784
																	LV Mass	mg	196.645
																	LV Mass Cor	mg	157.316
																	LVAW;s	mm	1.11471
																	LVAW;d	mm	0.962596
																	LVPW;s	mm	1.36846
																	LVPW;d	mm	0.743306
																	Parameter	Units	Instance 1
																	Heart Rate	BPM	598.086
																	Diameter;s	mm	3.30016
																	Diameter;d	mm	4.85219
																	Volume;s	uL	44.1409
																	Volume;d	uL	110.348
																	Stroke Volume	uL	66.2076
																	Ejection Fraction	%	59.9986
																	Fractional Shortening	%	31.9862
																	Cardiac Output	mL/min	39.5978
																	LV Mass	mg	283.469
																	LV Mass Cor	mg	226.775
																	LVAW;s	mm	1.67528
																	LVAW;d	mm	1.27104
																	LVPW;s	mm	1.36125
																	LVPW;d	mm	1.14172
																	Parameter	Units	Instance 1
																	Heart Rate	BPM	512.178
																	Diameter;s	mm	2.69811
																	Diameter;d	mm	4.12131
																	Volume;s	uL	26.9936
																	Volume;d	uL	75.2289
																	Stroke Volume	uL	48.2354
																	Ejection Fraction	%	64.1181
																	Fractional Shortening	%	34.5326
																	Cardiac Output	mL/min	24.7051
																	LV Mass	mg	160.691
																	LV Mass Cor	mg	128.553
																	LVAW;s	mm	1.3634
																	LVAW;d	mm	0.918852
																	LVPW;s	mm	1.4567
																	LVPW;d	mm	1.02038
																	Parameter	Units	Avg	STD	Instance 1	Instance 2
																	Heart Rate	BPM	586.684	1.70188	585.48	587.887
																	Diameter;s	mm	2.01353	0.0472	2.04691	1.98016
																	Diameter;d	mm	3.26753	0.186114	3.39914	3.13593
																	Volume;s	uL	12.9696	0.772918	13.5162	12.4231
																	Volume;d	uL	43.3927	5.8802	47.5506	39.2347
																	Stroke Volume	uL	30.423	5.10728	34.0344	26.8116
																	Ejection Fraction	%	69.9558	2.29011	71.5752	68.3365
																	Fractional Shortening	%	38.3187	2.06876	39.7815	36.8559
																	Cardiac Output	mL/min	17.8443	2.94458	19.9265	15.7622
																	LV Mass	mg	129.192	11.8103	137.543	120.841
																	LV Mass Cor	mg	103.353	9.44825	110.034	96.6725
																	LVAW;s	mm	1.48335	0.134759	1.57864	1.38806
																	LVAW;d	mm	0.9694	0.0985578	1.03909	0.899709
																	LVPW;s	mm	1.54482	0.069187	1.59375	1.4959
																	LVPW;d	mm	1.16272	0.088297	1.10028	1.22515
																	Parameter	Units	Instance 1
																	Heart Rate	BPM	599.816
																	Diameter;s	mm	3.03697
																	Diameter;d	mm	4.40385
																	Volume;s	uL	36.1129
																	Volume;d	uL	87.8972
																	Stroke Volume	uL	51.7843
																	Ejection Fraction	%	58.9146
																	Fractional Shortening	%	31.0383
																	Cardiac Output	mL/min	31.0611
																	LV Mass	mg	248.822
																	LV Mass Cor	mg	199.058
																	LVAW;s	mm	1.28818
																	LVAW;d	mm	1.05845
																	LVPW;s	mm	1.78244
																	LVPW;d	mm	1.38974

## Sheet: mi 3 h record
	MI 3 hrs
	Parameter	Heart Rate	Diameter;s	Diameter;d	Volume;s	Volume;d	Stroke Volume	Ejection Fraction	Fractional Shortening	Cardiac Output	LV Mass	LV Mass Cor	LVAW;s	LVAW;d	LVPW;s	LVPW;d
	Units	BPM	mm	mm	uL	uL	uL	%	%	mL/min	mg	mg	mm	mm	mm	mm
	MI 3h 1	391.4	3.05399	3.77386	36.5737	60.9496	24.3759	39.9935	19.0753	9.54071	272.849	218.279	1.48377	1.10347	1.9745	1.91134
	MI 3h 2	390.264	3.90709	4.71158	66.226	102.961	36.7351	35.6786	17.0748	14.3364	162.505	130.004	0.974795	0.855084	1.184	0.806974
	MI 3h 3	382.653	3.21813	4.11953	41.5288	75.0687	33.5399	44.6789	21.8812	12.8341	198.306	158.645	2.09251	1.37252	0.922601	0.875971
	MI 3h 4	327.621	4.12869	4.82469	75.572	108.837	33.2653	30.6023	14.4342	10.9034	225.557	180.446	1.34973	1.12694	1.11116	0.932896
	MI 3h 5	368.949	4.8515	5.34886	110.232	138.245	28.0128	20.2632	9.29841	10.3353	171.537	137.23	0.753654	0.685257	0.818963	0.776708
	MI 3h 6	386.156	4.55338	5.11356	95.0488	124.575	29.526	23.7014	10.9548	11.4016	248.391	198.713	1.57214	1.22982	0.846424	0.833092
	average	374.507	3.95213	4.64868	70.8635	101.773	30.9092	32.4863	15.4531	11.5586	213.191	170.553	1.3711	1.06218	1.14294	1.02283
	STDEV	24.3511	0.714002	0.597763	29.0337	29.2612	4.45868	9.43754	4.82129	1.75301	43.5355	34.8284	0.471656	0.251108	0.432579	0.438697
	SE	9.9413	0.29149	0.244036	11.853	11.9458	1.82025	3.85286	1.96828	0.715663	17.7733	14.2186	0.192553	0.102514	0.1766	0.179097
		691r pre
																	Parameter	Units	Instance 1		Parameter	Units	Instance 1
																	Heart Rate	BPM	437.38		Heart Rate	BPM	391.4
																	Diameter;s	mm	3.38256		Diameter;s	mm	3.05399
																	Diameter;d	mm	4.68679		Diameter;d	mm	3.77386
																	Volume;s	uL	46.8589		Volume;s	uL	36.5737
																	Volume;d	uL	101.725		Volume;d	uL	60.9496
																	Stroke Volume	uL	54.8663		Stroke Volume	uL	24.3759
																	Ejection Fraction	%	53.9358		Ejection Fraction	%	39.9935
																	Fractional Shortening	%	27.8279		Fractional Shortening	%	19.0753
																	Cardiac Output	mL/min	23.9974		Cardiac Output	mL/min	9.54071
																	LV Mass	mg	147.734		LV Mass	mg	272.849
																	LV Mass Cor	mg	118.187		LV Mass Cor	mg	218.279
																	LVAW;s	mm	0.920521		LVAW;s	mm	1.48377
																	LVAW;d	mm	0.570267		LVAW;d	mm	1.10347
																	LVPW;s	mm	1.33418		LVPW;s	mm	1.9745
																	LVPW;d	mm	0.98532		LVPW;d	mm	1.91134
		110s pre
																	Parameter	Units	Instance 1		Parameter	Units	Instance 1
																	Heart Rate	BPM	501.784		Heart Rate	BPM	390.264
																	Diameter;s	mm	3.30658		Diameter;s	mm	3.90709
																	Diameter;d	mm	4.49427		Diameter;d	mm	4.71158
																	Volume;s	uL	44.3733		Volume;s	uL	66.226
																	Volume;d	uL	92.193		Volume;d	uL	102.961
																	Stroke Volume	uL	47.8197		Stroke Volume	uL	36.7351
																	Ejection Fraction	%	51.8692		Ejection Fraction	%	35.6786
																	Fractional Shortening	%	26.4268		Fractional Shortening	%	17.0748
																	Cardiac Output	mL/min	23.9952		Cardiac Output	mL/min	14.3364
																	LV Mass	mg	227.619		LV Mass	mg	162.505
																	LV Mass Cor	mg	182.095		LV Mass Cor	mg	130.004
																	LVAW;s	mm	0.955941		LVAW;s	mm	0.974795
																	LVAW;d	mm	0.808211		LVAW;d	mm	0.855084
																	LVPW;s	mm	1.82555		LVPW;s	mm	1.184
																	LVPW;d	mm	1.44307		LVPW;d	mm	0.806974
		134s pre
																	Parameter	Units	Instance 1		Parameter	Units	Instance 1
																	Heart Rate	BPM	552.283		Heart Rate	BPM	382.653
																	Diameter;s	mm	3.23149		Diameter;s	mm	3.21813
																	Diameter;d	mm	4.95997		Diameter;d	mm	4.11953
																	Volume;s	uL	41.9769		Volume;s	uL	41.5288
																	Volume;d	uL	116.174		Volume;d	uL	75.0687
																	Stroke Volume	uL	74.1971		Stroke Volume	uL	33.5399
																	Ejection Fraction	%	63.8672		Ejection Fraction	%	44.6789
																	Fractional Shortening	%	34.8487		Fractional Shortening	%	21.8812
																	Cardiac Output	mL/min	40.9778		Cardiac Output	mL/min	12.8341
																	LV Mass	mg	199.21		LV Mass	mg	198.306
																	LV Mass Cor	mg	159.368		LV Mass Cor	mg	158.645
																	LVAW;s	mm	1.02654		LVAW;s	mm	2.09251
																	LVAW;d	mm	0.806236		LVAW;d	mm	1.37252
																	LVPW;s	mm	1.43222		LVPW;s	mm	0.922601
																	LVPW;d	mm	1.01045		LVPW;d	mm	0.875971
		135s
																Parameter	Units	Instance 1
																Heart Rate	BPM	514.874
																Diameter;s	mm	3.42195
																Diameter;d	mm	5.22079
																Volume;s	uL	48.1799
																Volume;d	uL	130.763
																Stroke Volume	uL	82.5829
																Ejection Fraction	%	63.1548
																Fractional Shortening	%	34.4553
																Cardiac Output	mL/min	42.5198
																LV Mass	mg	236.256
																LV Mass Cor	mg	189.005
																LVAW;s	mm	1.33994
																LVAW;d	mm	0.983129
																LVPW;s	mm	1.2741
																LVPW;d	mm	0.95351
		137s
																																					mi 3h
																Parameter	Units	Instance 1																			Measurement	Mode	Parameter	Units	Instance 1
																Heart Rate	BPM	435																			LV Trace	AM-Mode	Heart Rate	BPM	368.949
																Diameter;s	mm	3.193																			LV Trace	AM-Mode	Diameter;s	mm	4.8515
																Diameter;d		4.402																			LV Trace	AM-Mode	Diameter;d	mm	5.34886
																Volume;s		40.765																			LV Trace	AM-Mode	Volume;s	uL	110.232
																Volume;d	uL	87.92																			LV Trace	AM-Mode	Volume;d	uL	138.245
																Stroke Volume	uL	47.155																			LV Trace	AM-Mode	Stroke Volume	uL	28.0128
																Ejection Fraction	%	53.634																			LV Trace	AM-Mode	Ejection Fraction	%	20.2632
																Fractional Shortening	%	27.47																			LV Trace	AM-Mode	Fractional Shortening	%	9.29841
																Cardiac Output	mL/min	20.517																			LV Trace	AM-Mode	Cardiac Output	mL/min	10.3353
																LV Mass	mg	286.519																			LV Trace	AM-Mode	LV Mass	mg	171.537
																LV Mass Cor	mg	229.215																			LV Trace	AM-Mode	LV Mass Cor	mg	137.23
																LVAW;s	mm	1.59																			LV Trace	AM-Mode	LVAW;s	mm	0.753654
																LVAW;d	mm	1.045																			LV Trace	AM-Mode	LVAW;d	mm	0.685257
																LVPW;s	mm	1.973																			LV Trace	AM-Mode	LVPW;s	mm	0.818963
																LVPW;d	mm	1.65																			LV Trace	AM-Mode	LVPW;d	mm	0.776708
		138S
																																						mi 3h
																																						Measurement	Mode	Parameter	Units	Instance 1
																																						LV Trace	AM-Mode	Heart Rate	BPM	386.156
																																						LV Trace	AM-Mode	Diameter;s	mm	4.55338
																																						LV Trace	AM-Mode	Diameter;d	mm	5.11356
																																						LV Trace	AM-Mode	Volume;s	uL	95.0488
																																						LV Trace	AM-Mode	Volume;d	uL	124.575
																																						LV Trace	AM-Mode	Stroke Volume	uL	29.526
																																						LV Trace	AM-Mode	Ejection Fraction	%	23.7014
																																						LV Trace	AM-Mode	Fractional Shortening	%	10.9548
																																						LV Trace	AM-Mode	Cardiac Output	mL/min	11.4016
																																						LV Trace	AM-Mode	LV Mass	mg	248.391
																																						LV Trace	AM-Mode	LV Mass Cor	mg	198.713
																																						LV Trace	AM-Mode	LVAW;s	mm	1.57214
																																						LV Trace	AM-Mode	LVAW;d	mm	1.22982
																																						LV Trace	AM-Mode	LVPW;s	mm	0.846424
																																						LV Trace	AM-Mode	LVPW;d	mm	0.833092

## Sheet: mi 24 h record
	WT MI 24 h
	Parameter	Heart Rate	Diameter;s	Diameter;d	Volume;s	Volume;d	Stroke Volume	Ejection Fraction	Fractional Shortening	Cardiac Output	LV Mass	LV Mass Cor	LVAW;s	LVAW;d	LVPW;s	LVPW;d
	Units	BPM	mm	mm	uL	uL	uL	%	%	mL/min	mg	mg	mm	mm	mm	mm
	MI 24 h 1	513.3	4.92945	5.12702	114.468	125.371	10.9029	8.69657	3.85344	5.59648	238.507	190.805	1.44953	1.31519	0.694021	0.679948
	MI 24 h 2	410.344	4.76447	5.12401	105.764	125.21	19.4464	15.531	7.01663	7.97972	206.206	164.965	1.24259	1.13731	0.790475	0.651624
	MI 24 h 3	328.327	5.19652	5.38447	129.311	140.453	11.1423	7.93309	3.49072	3.6583	199.302	159.441	0.777932	0.768019	0.949828	0.86366
	MI 24 h 4	493.097	4.22323	4.82793	79.6331	108.998	29.3652	26.941	12.5251	14.4799	223.369	178.695	1.52709	1.20974	0.933959	0.835273
	MI 24 h 5	349.213	3.38267	4.38037	46.9102	86.7778	39.8676	45.9422	22.7766	13.9223	351.168	280.934	1.76049	1.48197	1.84133	1.61189
	MI 24 h 6	468.724	5.12696	5.53762	125.351	149.755	24.4045	16.2962	7.41582	11.439	174.562	139.65	0.63923	0.611097	0.875675	0.800499
	MI 24 h 7	0	4.96637	5.13136	116.402	125.581	9.17802	7.30847	3.21529	0	182.308	145.846	0.860155	0.79369	0.860439	0.830054
	MI 24 h 8	472.977	4.66931	5.37646	100.866	139.912	39.0463	27.9077	13.1526	18.468	241.181	192.945	1.56977	1.02595	0.878608	0.868942
	average	379.498	4.65737	5.11115	102.338	125.257	22.9192	19.5695	9.18077	9.44296	227.075	181.66	1.22835	1.04287	0.978042	0.892737
	STDEV	167.338	0.59829	0.36685	27.2651	19.9678	12.3927	13.365	6.7183	6.21564	55.6918	44.5535	0.418094	0.299543	0.358182	0.30184
	SE	59.1628	0.211528	0.129701	9.63968	7.05967	4.38149	4.72525	2.37528	2.19756	19.69	15.752	0.147818	0.105904	0.126636	0.106717
		2-11 604r	pre
																	Parameter	Units	Instance 1																	Parameter	Units	SX	LX
																	Heart Rate	BPM	481.757																	Heart Rate	BPM	513.3	513.3
																	Diameter;s	mm	3.39965																	Diameter;s	mm	4.92945	4.92945
																	Diameter;d	mm	4.46468																	Diameter;d	mm	5.12702	5.12702
																	Volume;s	uL	47.4582																	Volume;s	uL	114.468	114.468
																	Volume;d	uL	90.7547																	Volume;d	uL	125.371	125.371
																	Stroke Volume	uL	43.2965																	Stroke Volume	uL	10.9029	10.9029
																	Ejection Fraction	%	47.7071																	Ejection Fraction	%	8.69657	8.69657
																	Fractional Shortening	%	23.8545																	Fractional Shortening	%	3.85344	3.85344
																	Cardiac Output	mL/min	20.8584																	Cardiac Output	mL/min	5.59648	5.59648
																	LV Mass	mg	171.138																	LV Mass	mg	238.507	238.507
																	LV Mass Cor	mg	136.911																	LV Mass Cor	mg	190.805	190.805
																	LVAW;s	mm	1.26043																	LVAW;s	mm	1.44953	1.44953
																	LVAW;d	mm	0.91337																	LVAW;d	mm	1.31519	1.31519
																	LVPW;s	mm	1.23178																	LVPW;s	mm	0.694021	0.694021
																	LVPW;d	mm	0.934302																	LVPW;d	mm	0.679948	0.679948
		605r pre
																																					Parameter	Units	Instance 1
																																					Heart Rate	BPM	410.344
																	Parameter	Units	Instance 1																		Diameter;s	mm	4.76447
																	Heart Rate	BPM	545.41																		Diameter;d	mm	5.12401
																	Diameter;s	mm	3.40681																		Volume;s	uL	105.764
																	Diameter;d	mm	4.74256																		Volume;d	uL	125.21
																	Volume;s	uL	47.7399																		Stroke Volume	uL	19.4464
																	Volume;d	uL	104.562																		Ejection Fraction	%	15.531
																	Stroke Volume	uL	56.8221																		Fractional Shortening	%	7.01663
																	Ejection Fraction	%	54.3429																		Cardiac Output	mL/min	7.97972
																	Fractional Shortening	%	28.165																		LV Mass	mg	206.206
																	Cardiac Output	mL/min	30.9913																		LV Mass Cor	mg	164.965
																	LV Mass	mg	199.364																		LVAW;s	mm	1.24259
																	LV Mass Cor	mg	159.491																		LVAW;d	mm	1.13731
																	LVAW;s	mm	1.69616																		LVPW;s	mm	0.790475
																	LVAW;d	mm	1.1498																		LVPW;d	mm	0.651624
																	LVPW;s	mm	0.955381
																	LVPW;d	mm	0.772075
		623r pre
																																						Parameter	Units	Instance 1
																			Parameter	Units	Instance 1																	Heart Rate	BPM	328.327
																			Heart Rate	BPM	486.472																	Diameter;s	mm	5.19652
																			Diameter;s	mm	3.32254																	Diameter;d	mm	5.38447
																			Diameter;d	mm	5.07368																	Volume;s	uL	129.311
																			Volume;s	uL	44.9213																	Volume;d	uL	140.453
																			Volume;d	uL	122.458																	Stroke Volume	uL	11.1423
																			Stroke Volume	uL	77.5372																	Ejection Fraction	%	7.93309
																			Ejection Fraction	%	63.3171																	Fractional Shortening	%	3.49072
																			Fractional Shortening	%	34.5142																	Cardiac Output	mL/min	3.6583
																			Cardiac Output	mL/min	37.7197																	LV Mass	mg	199.302
																			LV Mass	mg	191.451																	LV Mass Cor	mg	159.441
																			LV Mass Cor	mg	153.161																	LVAW;s	mm	0.777932
																			LVAW;s	mm	1.54393																	LVAW;d	mm	0.768019
																			LVAW;d	mm	1.01605																	LVPW;s	mm	0.949828
																			LVPW;s	mm	1.2423																	LVPW;d	mm	0.86366
																			LVPW;d	mm	0.69576
		624r pre
																																					Parameter	Units	Instance 1
																																					Heart Rate	BPM	493.097
																	Parameter	Units	Instance 1																		Diameter;s	mm	4.22323
																	Heart Rate	BPM	510.992																		Diameter;d	mm	4.82793
																	Diameter;s	mm	3.45715																		Volume;s	uL	79.6331
																	Diameter;d	mm	4.87213																		Volume;d	uL	108.998
																	Volume;s	uL	49.4163																		Stroke Volume	uL	29.3652
																	Volume;d	uL	111.407																		Ejection Fraction	%	26.941
																	Stroke Volume	uL	61.9907																		Fractional Shortening	%	12.5251
																	Ejection Fraction	%	55.6435																		Cardiac Output	mL/min	14.4799
																	Fractional Shortening	%	29.0423																		LV Mass	mg	223.369
																	Cardiac Output	mL/min	31.6767																		LV Mass Cor	mg	178.695
																	LV Mass	mg	183.129																		LVAW;s	mm	1.52709
																	LV Mass Cor	mg	146.503																		LVAW;d	mm	1.20974
																	LVAW;s	mm	1.33555																		LVPW;s	mm	0.933959
																	LVAW;d	mm	0.943174																		LVPW;d	mm	0.835273
																	LVPW;s	mm	1.21886
																	LVPW;d	mm	0.800487
		135s pre
																	Parameter	Units	Instance 1			Parameter	Units	Instance 1
																	Heart Rate	BPM	514.874			Heart Rate	BPM	349.213
																	Diameter;s	mm	3.42195			Diameter;s	mm	3.38267
																	Diameter;d	mm	5.22079			Diameter;d	mm	4.38037
																	Volume;s	uL	48.1799			Volume;s	uL	46.9102
																	Volume;d	uL	130.763			Volume;d	uL	86.7778
																	Stroke Volume	uL	82.5829			Stroke Volume	uL	39.8676
																	Ejection Fraction	%	63.1548			Ejection Fraction	%	45.9422
																	Fractional Shortening	%	34.4553			Fractional Shortening	%	22.7766
																	Cardiac Output	mL/min	42.5198			Cardiac Output	mL/min	13.9223
																	LV Mass	mg	236.256			LV Mass	mg	351.168
																	LV Mass Cor	mg	189.005			LV Mass Cor	mg	280.934
																	LVAW;s	mm	1.33994			LVAW;s	mm	1.76049
																	LVAW;d	mm	0.983129			LVAW;d	mm	1.48197
																	LVPW;s	mm	1.2741			LVPW;s	mm	1.84133
																	LVPW;d	mm	0.95351			LVPW;d	mm	1.61189
		137s pre
																																					Parameter	Units	Instance 1
																	Parameter	Units	Instance 1																		Heart Rate	BPM	468.724
																	Heart Rate	BPM	435.102																		Diameter;s	mm	5.127
																	Diameter;s	mm	3.19259																		Diameter;d	mm	5.5376
																	Diameter;d	mm	4.40175																		Volume;s	uL	125.351
																	Volume;s	uL	40.7652																		Volume;d	uL	149.755
																	Volume;d	uL	87.92																		Stroke Volume	uL	24.4045
																	Stroke Volume	uL	47.1548																		Ejection Fraction	%	16.2962
																	Ejection Fraction	%	53.6338																		Fractional Shortening	%	7.4158
																	Fractional Shortening	%	27.4701																		Cardiac Output	mL/min	11.439
																	Cardiac Output	mL/min	20.5171																		LV Mass	mg	174.562
																	LV Mass	mg	286.519																		LV Mass Cor	mg	139.65
																	LV Mass Cor	mg	229.215																		LVAW;s	mm	0.6392
																	LVAW;s	mm	1.58984																		LVAW;d	mm	0.6111
																	LVAW;d	mm	1.04484																		LVPW;s	mm	0.8757
																	LVPW;s	mm	1.9729																		LVPW;d	mm	0.8005
																	LVPW;d	mm	1.64992
		123s pre
																	Parameter	Units	Instance 1																		Parameter	Units	Instance 1
																	Heart Rate	BPM	427.692																		Heart Rate	BPM	0
																	Diameter;s	mm	3.62798																		Diameter;s	mm	4.96637
																	Diameter;d	mm	4.8641																		Diameter;d	mm	5.13136
																	Volume;s	uL	55.4799																		Volume;s	uL	116.402
																	Volume;d	uL	110.908																		Volume;d	uL	125.581
																	Stroke Volume	uL	55.4283																		Stroke Volume	uL	9.17802
																	Ejection Fraction	%	49.9767																		Ejection Fraction	%	7.30847
																	Fractional Shortening	%	25.4131																		Fractional Shortening	%	3.21529
																	Cardiac Output	mL/min	23.7062																		Cardiac Output	mL/min	0
																	LV Mass	mg	203.498																		LV Mass	mg	182.308
																	LV Mass Cor	mg	162.798																		LV Mass Cor	mg	145.846
																	LVAW;s	mm	1.30755																		LVAW;s	mm	0.860155
																	LVAW;d	mm	0.860701																		LVAW;d	mm	0.79369
																	LVPW;s	mm	1.31965																		LVPW;s	mm	0.860439
																	LVPW;d	mm	1.03098																		LVPW;d	mm	0.830054
		138s
																							Measurement	Mode	Parameter	Units	Instance 1
																							LV Trace	AM-Mode	Heart Rate	BPM	472.977
																							LV Trace	AM-Mode	Diameter;s	mm	4.66931
																							LV Trace	AM-Mode	Diameter;d	mm	5.37646
																							LV Trace	AM-Mode	Volume;s	uL	100.866
																							LV Trace	AM-Mode	Volume;d	uL	139.912
																							LV Trace	AM-Mode	Stroke Volume	uL	39.0463
																							LV Trace	AM-Mode	Ejection Fraction	%	27.9077
																							LV Trace	AM-Mode	Fractional Shortening	%	13.1526
																							LV Trace	AM-Mode	Cardiac Output	mL/min	18.468
																							LV Trace	AM-Mode	LV Mass	mg	241.181
																							LV Trace	AM-Mode	LV Mass Cor	mg	192.945
																							LV Trace	AM-Mode	LVAW;s	mm	1.56977
																							LV Trace	AM-Mode	LVAW;d	mm	1.02595
																							LV Trace	AM-Mode	LVPW;s	mm	0.878608
																							LV Trace	AM-Mode	LVPW;d	mm	0.868942

## Sheet: mi 72 h record
		WT MI 72 h
		Parameter	Heart Rate	Diameter;s	Diameter;d	Volume;s	Volume;d	Stroke Volume	Ejection Fraction	Fractional Shortening	Cardiac Output	LV Mass	LV Mass Cor	LVAW;s	LVAW;d	LVPW;s	LVPW;d
		Units	BPM	mm	mm	uL	uL	uL	%	%	mL/min	mg	mg	mm	mm	mm	mm
		MI 72 h 1	500.956	5.33129	5.66403	137.203	157.737	20.5338	13.0177	5.87467	10.2865	222.621	178.097	0.835227	0.748578	1.0325	0.912998
		MI 72 h 2	438.289	4.93209	5.02442	114.613	119.59	4.97699	4.16169	1.83768	2.18136	121.01	96.8076	0.487177	0.508529	0.702623	0.696664
		MI 72 h 3	473.671	4.91861	5.36626	113.846	139.289	25.4427	18.2661	8.34181	12.0515	149.894	119.915	0.712485	0.668223	0.749587	0.636563
		MI 72 h 4	443.472	4.60149	5.26377	97.4111	133.268	35.8566	26.9057	12.5818	15.9014	251.198	200.959	1.57839	1.19486	0.870992	0.812379
		MI 72 h 5	431.258	4.13039	4.78734	75.5494	106.904	31.3545	29.3296	13.7226	13.5219	318.871	255.097	1.04983	1.06829	1.73422	1.58865
		MI 72 h 6	485.165	3.71804	4.81509	58.8204	108.347	49.5267	45.7111	22.7836	24.0286	231.578	185.262	1.50813	1.11154	1.18185	0.994672
		MI 72 h 7	493.768	5.13281	5.42755	125.674	142.988	17.3142	12.1088	5.43053	8.54917	184.625	147.7	0.69505	0.629431	0.894777	0.889678
		MI 72 h 8	514.079	3.85492	4.83588	65.3449	109.733	44.3877	41.3277	20.488	22.7623	296.502	237.202	1.11935	0.991452	1.81157	1.4938
		average	472.582	4.57745	5.14804	98.5579	127.232	28.6742	23.8536	11.3826	13.6603	222.037	177.63	0.998205	0.865112	1.12226	1.00317
		STDEV	31.3199	0.607093	0.329302	29.1134	18.8798	14.6767	14.6226	7.42508	7.24323	68.3211	54.6569	0.391923	0.256833	0.429471	0.352406
		SE	11.0732	0.21464	0.116426	10.2932	6.675	5.18898	5.16987	2.62516	2.56087	24.1552	19.3241	0.138566	0.0908042	0.151841	0.124594
				614r pre
																			Parameter	Units	Instance 1																	Parameter	Units	Instance 1
																			Heart Rate	BPM	491.438																	Heart Rate	BPM	500.956
																			Diameter;s	mm	3.61978																	Diameter;s	mm	5.33129
																			Diameter;d	mm	5.0414																	Diameter;d	mm	5.66403
																			Volume;s	uL	55.1837																	Volume;s	uL	137.203
																			Volume;d	uL	120.733																	Volume;d	uL	157.737
																			Stroke Volume	uL	65.5493																	Stroke Volume	uL	20.5338
																			Ejection Fraction	%	54.2928																	Ejection Fraction	%	13.0177
																			Fractional Shortening	%	28.1988																	Fractional Shortening	%	5.87467
																			Cardiac Output	mL/min	32.2134																	Cardiac Output	mL/min	10.2865
																			LV Mass	mg	209.669																	LV Mass	mg	222.621
																			LV Mass Cor	mg	167.735																	LV Mass Cor	mg	178.097
																			LVAW;s	mm	1.56425																	LVAW;s	mm	0.835227
																			LVAW;d	mm	0.96427																	LVAW;d	mm	0.748578
																			LVPW;s	mm	1.26982																	LVPW;s	mm	1.0325
																			LVPW;d	mm	0.885481																	LVPW;d	mm	0.912998
				625r pre
																			Parameter	Units	Instance 1																	Parameter	Units	Instance 1
																			Heart Rate	BPM	462.887																	Heart Rate	BPM	438.289
																			Diameter;s	mm	3.22905																	Diameter;s	mm	4.93209
																			Diameter;d	mm	4.68434																	Diameter;d	mm	5.02442
																			Volume;s	uL	41.9488																	Volume;s	uL	114.613
																			Volume;d	uL	101.643																	Volume;d	uL	119.59
																			Stroke Volume	uL	59.6945																	Stroke Volume	uL	4.97699
																			Ejection Fraction	%	58.7294																	Ejection Fraction	%	4.16169
																			Fractional Shortening	%	31.067																	Fractional Shortening	%	1.83768
																			Cardiac Output	mL/min	27.6318																	Cardiac Output	mL/min	2.18136
																			LV Mass	mg	219.12																	LV Mass	mg	121.01
																			LV Mass Cor	mg	175.296																	LV Mass Cor	mg	96.8076
																			LVAW;s	mm	1.67925																	LVAW;s	mm	0.487177
																			LVAW;d	mm	1.20645																	LVAW;d	mm	0.508529
																			LVPW;s	mm	1.28723																	LVPW;s	mm	0.702623
																			LVPW;d	mm	0.883508																	LVPW;d	mm	0.696664
				626r pre
																				Parameter	Units	Instance 1
																				Heart Rate	BPM	481.352																Parameter	Units	Instance 1
																				Diameter;s	mm	2.78181																Heart Rate	BPM	473.671
																				Diameter;d	mm	4.26752																Diameter;s	mm	4.91861
																				Volume;s	uL	29.093																Diameter;d	mm	5.36626
																				Volume;d	uL	81.6094																Volume;s	uL	113.846
																				Stroke Volume	uL	52.5163																Volume;d	uL	139.289
																				Ejection Fraction	%	64.3509																Stroke Volume	uL	25.4427
																				Fractional Shortening	%	34.8143																Ejection Fraction	%	18.2661
																				Cardiac Output	mL/min	25.2788																Fractional Shortening	%	8.34181
																				LV Mass	mg	160.32																Cardiac Output	mL/min	12.0515
																				LV Mass Cor	mg	128.256																LV Mass	mg	149.894
																				LVAW;s	mm	1.36276																LV Mass Cor	mg	119.915
																				LVAW;d	mm	0.913904																LVAW;s	mm	0.712485
																				LVPW;s	mm	1.52341																LVAW;d	mm	0.668223
																				LVPW;d	mm	0.945233																LVPW;s	mm	0.749587
																																						LVPW;d	mm	0.636563
				628r pre
																				Parameter	Units	Instance 1
																				Heart Rate	BPM	489.237																Parameter	Units	Instance 1
																				Diameter;s	mm	3.44798																Heart Rate	BPM	443.472
																				Diameter;d	mm	5.16641																Diameter;s	mm	4.60149
																				Volume;s	uL	49.1706																Diameter;d	mm	5.26377
																				Volume;d	uL	127.598																Volume;s	uL	97.4111
																				Stroke Volume	uL	78.4273																Volume;d	uL	133.268
																				Ejection Fraction	%	61.4644																Stroke Volume	uL	35.8566
																				Fractional Shortening	%	33.2617																Ejection Fraction	%	26.9057
																				Cardiac Output	mL/min	38.3695																Fractional Shortening	%	12.5818
																				LV Mass	mg	185.343																Cardiac Output	mL/min	15.9014
																				LV Mass Cor	mg	148.274																LV Mass	mg	251.198
																				LVAW;s	mm	1.36683																LV Mass Cor	mg	200.959
																				LVAW;d	mm	0.942915																LVAW;s	mm	1.57839
																				LVPW;s	mm	1.20238																LVAW;d	mm	1.19486
																				LVPW;d	mm	0.686944																LVPW;s	mm	0.870992
																																						LVPW;d	mm	0.812379
				668r pre
																																						SX
																			Parameter	Units	Instance 1
																			Heart Rate	BPM	485.165																	Parameter	Units	Instance 1
																			Diameter;s	mm	2.73573																	Heart Rate	BPM	431.258
																			Diameter;d	mm	4.68163																	Diameter;s	mm	4.13039
																			Volume;s	uL	27.9381																	Diameter;d	mm	4.78734
																			Volume;d	uL	101.475																	Volume;s	uL	75.5494
																			Stroke Volume	uL	73.5366																	Volume;d	uL	106.904
																			Ejection Fraction	%	72.4679																	Stroke Volume	uL	31.3545
																			Fractional Shortening	%	41.5645																	Ejection Fraction	%	29.3296
																			Cardiac Output	mL/min	35.6774																	Fractional Shortening	%	13.7226
																			LV Mass	mg	169.97																	Cardiac Output	mL/min	13.5219
																			LV Mass Cor	mg	135.976																	LV Mass	mg	318.871
																			LVAW;s	mm	1.62018																	LV Mass Cor	mg	255.097
																			LVAW;d	mm	0.851546																	LVAW;s	mm	1.04983
																			LVPW;s	mm	1.38301																	LVAW;d	mm	1.06829
																			LVPW;d	mm	0.882096																	LVPW;s	mm	1.73422
																																						LVPW;d	mm	1.58865
				687r pre																			687r mi 3d																			687r24h
																																						Parameter	Units	Instance 1
																			Parameter	Units	Instance 1																	Heart Rate	BPM	485.165
																			Heart Rate	BPM	400.95																	Diameter;s	mm	3.71804
																			Diameter;s	mm	2.73973																	Diameter;d	mm	4.81509
																			Diameter;d	mm	4.03068																	Volume;s	uL	58.8204
																			Volume;s	uL	28.1043																	Volume;d	uL	108.347
																			Volume;d	uL	71.3143																	Stroke Volume	uL	49.5267
																			Stroke Volume	uL	43.2099																	Ejection Fraction	%	45.7111
																			Ejection Fraction	%	60.5909																	Fractional Shortening	%	22.7836
																			Fractional Shortening	%	32.0281																	Cardiac Output	mL/min	24.0286
																			Cardiac Output	mL/min	17.325																	LV Mass	mg	231.578
																			LV Mass	mg	163.139																	LV Mass Cor	mg	185.262
																			LV Mass Cor	mg	130.511																	LVAW;s	mm	1.50813
																			LVAW;s	mm	1.53934																	LVAW;d	mm	1.11154
																			LVAW;d	mm	1.02985																	LVPW;s	mm	1.18185
																			LVPW;s	mm	1.35541																	LVPW;d	mm	0.994672
																			LVPW;d	mm	0.980044
				129s pre
																			Parameter	Units	Instance 1																		Parameter	Units	Instance 1
																			Heart Rate	BPM	495.74																		Heart Rate	BPM	493.768
																			Diameter;s	mm	3.73356																		Diameter;s	mm	5.13281
																			Diameter;d	mm	4.79767																		Diameter;d	mm	5.42755
																			Volume;s	uL	59.4459																		Volume;s	uL	125.674
																			Volume;d	uL	107.4																		Volume;d	uL	142.988
																			Stroke Volume	uL	47.9536																		Stroke Volume	uL	17.3142
																			Ejection Fraction	%	44.6497																		Ejection Fraction	%	12.1088
																			Fractional Shortening	%	22.1797																		Fractional Shortening	%	5.43053
																			Cardiac Output	mL/min	23.7726																		Cardiac Output	mL/min	8.54917
																			LV Mass	mg	222.608																		LV Mass	mg	184.625
																			LV Mass Cor	mg	178.087																		LV Mass Cor	mg	147.7
																			LVAW;s	mm	1.36915																		LVAW;s	mm	0.69505
																			LVAW;d	mm	0.945971																		LVAW;d	mm	0.629431
																			LVPW;s	mm	1.21468																		LVPW;s	mm	0.894777
																			LVPW;d	mm	1.10931																		LVPW;d	mm	0.889678
				132s pre
																			Parameter	Units	Instance 1																		Parameter	Units	Instance 1
																			Heart Rate	BPM	575.497																		Heart Rate	BPM	529.886
																			Diameter;s	mm	3.50148																		Diameter;s	mm	3.62004
																			Diameter;d	mm	4.67932																		Diameter;d	mm	4.65117
																			Volume;s	uL	50.9379																		Volume;s	uL	55.1675
																			Volume;d	uL	101.319																		Volume;d	uL	99.9054
																			Stroke Volume	uL	50.3814																		Stroke Volume	uL	44.738
																			Ejection Fraction	%	49.7254																		Ejection Fraction	%	44.7803
																			Fractional Shortening	%	25.1711																		Fractional Shortening	%	22.1693
																			Cardiac Output	mL/min	28.9943																		Cardiac Output	mL/min	23.706
																			LV Mass	mg	191.81																		LV Mass	mg	283.032
																			LV Mass Cor	mg	153.448																		LV Mass Cor	mg	226.426
																			LVAW;s	mm	1.43869																		LVAW;s	mm	1.09055
																			LVAW;d	mm	0.934964																		LVAW;d	mm	0.988598
																			LVPW;s	mm	1.20543																		LVPW;s	mm	1.90224
																			LVPW;d	mm	0.963588																		LVPW;d	mm	1.53545
